# Supplementary material for: Quantifying protein dynamics and stability in a living organism
Source: Nat Commun. 2019 Mar 12;10:1179. doi: 10.1038/s41467-019-09088-y (PMC6414637; doi:10.1038/s41467-019-09088-y)
Supplement: Supplementary file 4 — Source Data [file 41467_2019_9088_MOESM4_ESM.xlsx]

## Sheet: Figure 2
Fig 2b	Entire image collected by camera															Fig 2c	Average Green/Red Signal vs Temperature (°C)
Myocyte		Red Channel 							Green Channel 							Myocyte Cell 1, Fish 1				Keratinocyte Cell 1, Fish 1				Notochord Cell 1, Fish 1				Eye Lens Cell 1, Fish 1
																Temperature	Green Signal	Red Signal		Temperature	Green Signal	Red Signal		Temperature	Green Signal	Red Signal		Temperature	Green Signal	Red Signal
																20.2	76.7797	16.4386		18.7	114.867	23.213		20.4	464312	102902		19.9	5.86622	17.6747
																25.2	69.3866	14.3614		23.8	66.1943	13.6924		25	418427	94137		24.7	5.80855	16.9447
																29	69.4514	14.1578		27.9	63.1048	13.1296		28.8	411009	93595		28.8	5.41425	12.6967
																32.2	66.4774	13.2744		31.2	59.604	12.3465		32	382575	86402		31.9	5.19256	11.3867
																34.5	67.102	12.664		33.6	57.3776	11.8474		34.4	377722	83741		34.2	5.1024	10.4582
																37.4	64.8145	11.3341		36.5	57.1683	11.0024		37.2	377177	79528		37.1	5.27321	9.89673
																39.2	64.4892	10.2612		38.6	58.4129	9.943		39.1	423009	76138		38.9	5.55231	9.34204
																41.4	64.5808	10.2011		41.1	57.9104	9.1224		41.4	437067	70362		41.3	6.61526	8.82407
																43.3	59.2825	9.72471		43.2	56.6282	8.97698		43.8	410173	69322
																45	48.1167	8.37527										Eye Lens Cell 2, Fish 2
																				Keratinocyte Cell 2, Fish 1				Notochord Cell 2, Fish 2				Temperature	Green Signal	Red Signal
																Myocyte Cell 2, Fish 2				Temperature	Green Signal	Red Signal		Temperature	Green Signal	Red Signal		20	5.09418	18.8455
																Temperature	Green Signal	Red Signal		18.7	119.02	24.5516		19	402210	97663		25	5.09076	17.6961
																20	66.1244	14.3913		23.8	68.0368	14.4929		24	390850	95261		29.1	5.05412	16.8573
																25.2	53.1745	11.7327		27.9	64.5681	13.5785		28.5	367698	89453		32.3	5.06002	16.3157
																29.2	66.6352	14.3559		31.2	61.3466	12.5041		31.7	350484	86297		34.6	5.08203	16.1881
																32.2	53.247	11.4759		33.6	59.5085	12.4323		34.2	334400	82300		37.5	5.49043	15.686
Keratinocyte		Red Channel 							Green Channel 							34.6	48.3234	10.5779		36.5	60.9746	11.5974		37	318854	75331		39.5	6.11585	15.4827
																37	48.3578	9.67956		38.6	64.038	10.7819		39	334874	70938		41.8	7.41181	12.6943
																39.2	50.3272	9.29834		41.1	64.7681	9.98584		41.2	363673	66179
																41.2	49.0856	8.88064		43.2	63.0628	9.7521		43.6	347358	62929		Eye Lens Cell 3, Fish 3
																43.8	49.9333	8.88883										Temperature	Green Signal	Red Signal
																				Keratinocyte Cell 3, Fish 1				Notochord Cell 3, Fish 3				21.2	4.94167	21.7628
																Myocyte Cell 3, Fish 3				Temperature	Green Signal	Red Signal		Temperature	Green Signal	Red Signal		25.7	4.8372	20.7726
																Temperature	Green Signal	Red Signal		18.7	139.978	29.8358		19.1	381946	103041		29.6	4.8218	19.6081
																20.2	83.8924	19.0364		23.8	83.4541	17.2416		24	344702	94153		32.8	4.82125	18.3766
																25.3	77.186	17.0784		27.9	77.0697	15.4728		28.2	321990	90135		35	4.80525	17.6148
																29.2	72.9158	15.8696		31.2	74.3471	14.9188		31.5	292917	83379		37.9	5.02221	16.7752
																32.4	71.7519	15.4011		33.6	71.0029	14.4819		34.1	286436	81325		39.7	5.83813	15.8421
																34.6	71.0113	14.7913		36.5	71.468	13.5051		37.2	279230	76500		42	7.12077	13.8866
																37.5	72.3164	13.88		38.6	74.2905	12.084		39.3	298166	71658
																39.4	76.9913	12.7015		41.1	75.7599	11.4035		41.5	330179	70276		Eye Lens Cell 5, Fish 5
																41.5	81.8005	12.5		43.2	73.3686	11.1447		43.8	305216	67400		Temperature	Green Signal	Red Signal
																43.7	78.768	12.248										19	5.31689	18.6757
																				Keratinocyte Cell 4, Fish 1				Notochord Cell 4, Fish 4				24.1	5.35293	17.7863
																Myocyte Cell 4, Fish 3				Temperature	Green Signal	Red Signal		Temperature	Green Signal	Red Signal		28.2	5.41513	15.9618
																Temperature	Green Signal	Red Signal		18.7	129.686	28.069		18.9	407546	113061		31.6	5.37138	15.194
Notochord		Red Channel 							Green Channel 							20.2	49.1808	12.5107		23.8	75.9618	16.5305		24.1	379763	105505		34	5.36631	14.5687
																25.3	45.8584	11.5302		27.9	69.6011	15.2372		28.4	345360	98922		36.9	5.49978	13.8246
																29.2	43.8089	10.9785		31.2	66.0175	14.3323		31.8	317122	91078		38.9	5.95785	12.769
																32.4	43.0596	10.6651		33.6	63.4693	13.5545		34.3	316663	89207		41.1	6.62029	11.6249
																34.6	42.861	10.4755		36.5	63.1704	12.652		37.4	298627	81239		43.3	6.97412	10.8996
																37.5	41.3375	9.56739		38.6	63.3809	11.3359		39.5	313669	75992
																39.4	44.7411	8.82903		41.1	61.7875	10.292		41.9	321332	68661		Eye Lens Cell 6, Fish 6
																41.5	48.8172	8.48995		43.2	60.027	10.0626		44.1	303033	64751		Temperature	Green Signal	Red Signal
																43.7	46.4031	8.34258										20	5.8126	22.071
																				Keratinocyte Cell 5, Fish 2				Notochord Cell 5, Fish 5				25.1	5.81365	20.0015
																Myocyte Cell 5, Fish 4				Temperature	Green Signal	Red Signal		Temperature	Green Signal	Red Signal		29.3	5.75055	19.1182
																Temperature	Green Signal	Red Signal		19	89.3448	19.8563		18.9	335653	69405		32.7	5.68508	18.1501
																20	70.9214	15.9262		24.2	84.2826	18.7731		24.1	319087	64606		35.2	5.66034	16.6249
																25	76.9083	16.7112		28.5	81.1748	17.0381		28.4	298561	60393		38.1	5.88873	15.2929
																29	75.5475	16.0831		32	73.0537	15.1461		31.8	281013	56754		40	6.47441	14.1886
																32.3	69.4973	14.4678		34.6	72.5312	14.1037		34.4	264698	53386		42.5	7.10457	13.3353
																34.6	66.5878	13.588		37.6	75.9282	12.9928		37.4	259293	48940		44.7	7.31286	13.1568
																37.6	70.3577	12.8099		40.6	81.8907	12.3535		39.4	269702	43430
																39.5	67.4903	11.3966		42.5	76.9052	12.0507		41.8	269069	41358		Eye Lens Cell 7, Fish 7
Eye Lens		Red Channel 							Green Channel 							41.7	71.4014	11.7685										Temperature	Green Signal	Red Signal
																				Keratinocyte Cell 6, Fish 3				Notochord Cell 6, Fish 6				20	37.2882	8.55616
																Myocyte Cell 6, Fish 5				Temperature	Green Signal	Red Signal		Temperature	Green Signal	Red Signal		25	36.6163	8.42994
																Temperature	Green Signal	Red Signal		19.2	78.6243	20.6572		18.7	233652	58242		29.1	36.062	8.26769
																20	74.2221	15.8963		24.5	75.3444	19.3467		24	217145	53602		32.3	32.9915	7.59014
																24.8	71.1776	15.1086		28.9	71.5354	18.1964		28.4	203144	50177		34.6	34.1976	7.79198
																29	71.6808	14.9705		32.4	68.4642	17.199		31.9	196150	48288		37.5	33.969	7.53041
																32.2	73.1425	15.074		35	65.4922	16.2541		34.4	186633	46160		39.5	33.4831	6.78728
																34.3	63.0183	12.9225		37.9	64.6947	15.3195		37.3	190269	40985		41.8	35.4987	6.55871
																37.2	62.6532	11.7807		40	66.4384	14.5524		39.4	215086	39328
																39.3	68.3916	10.6619		42.5	67.7323	14.0501		42.1	208084	38297		Eye Lens Cell 9, Fish 9
																41.6	62.6424	9.84204		44.7	67.1418	13.6462		44.1	198528	37270		Temperature	Green Signal	Red Signal
																												19	34.7963	7.67141
																Myocyte Cell 7, Fish 6				Keratinocyte Cell 9, Fish 5				Notochord Cell 7, Fish 7				24.1	33.0597	7.21511
																Temperature	Green Signal	Red Signal		Temperature	Green Signal	Red Signal		Temperature	Green Signal	Red Signal		28.2	30.283	6.81514
																20.1	91.9136	21.6551		20.5	37.0092	8.64853		18.7	136914	30982		31.6	28.8165	6.61438
																24.9	87.3473	20.2085		25.5	34.8882	8.28629		23.8	127523	28415		34	27.0736	6.41833
																28.8	83.443	18.6942		29.7	32.9959	7.8598		28.2	124779	27043		36.9	26.1026	6.10751
																32	82.3088	18.2123		33.1	30.8832	7.40031		31.6	115575	24606		38.9	26.1757	5.79628
																34.3	78.0441	16.9434		35.6	31.5061	7.49505		34	111881	23240		41.1	26.721	5.33688
																37.1	81.7141	15.5956		38.6	32.7595	6.90397		36.9	111993	21231		43.3	26.477	5.0688
																39.1	85.8657	14.3257		40.6	33.6554	6.66119		39	123393	19736
																41.4	80.6272	13.3261		43	30.3063	5.97778		41.4	123731	19199		Eye Lens Cell 10, Fish 10
																								43.7	118345	18699		Temperature	Green Signal	Red Signal
																Myocyte Cell 8, Fish 7				Keratinocyte Cell 10, Fish 5								18.4	55.6649	11.0126
																Temperature	Green Signal	Red Signal		Temperature	Green Signal	Red Signal		Notochord Cell 8, Fish 8				23.5	51.1278	10.0621
																20.8	95.7215	22.7966		20.5	60.8291	14.6742		Temperature	Green Signal	Red Signal		27.7	46.011	9.27599
																25.6	90.8883	21.2289		25.5	55.9491	13.6751		18.6	405926	101466		31.2	34.5395	7.03
																29.3	88.6179	19.7824		29.7	51.9637	12.6739		23.7	382612	94472		33.7	31.8666	6.47332
																32.3	88.7165	19.7736		33.1	49.0462	11.8402		28.1	356998	87434		36.5	28.731	5.84762
																34.6	82.1311	17.7357		35.6	48.2521	11.3556		31.4	342822	83233		38.6	26.3067	5.08636
																37.3	83.559	15.9593		38.6	47.9291	10.1935		33.8	332027	79653		40.8	28.5179	5.06929
																39.2	82.5716	14.9507		40.6	49.0822	9.3323		36.6	323680	74766		43	27.0923	4.58456
																41.5	85.2036	15.1714		43	49.0474	9.23596		39.3	348241	67069
																								41.5	350514	62313		Eye Lens Cell 11, Fish 10
																Myocyte Cell 9, Fish 8				Keratinocyte Cell 11, Fish 6				43.4	303176	60081		Temperature	Green Signal	Red Signal
																Temperature	Green Signal	Red Signal		Temperature	Green Signal	Red Signal						18.4	26.0443	5.26959
																20.3	84.8528	19.3831		20.6	121.065	31.4815		Notochord Cell 9, Fish 9				23.5	23.5273	4.67409
																25.4	81.8945	18.2516		25.5	118.632	29.7653		Temperature	Green Signal	Red Signal		27.7	24.3064	4.91353
																29.6	78.0886	16.815		29.7	115.457	28.3752		20.3	391744	101696		31.2	21.1429	4.20496
																32.9	76.0641	15.8484		33.2	113.026	27.335		25.7	365938	95812		33.7	19.0429	3.88054
																35.4	74.0978	14.768		35.6	108.643	25.7506		30.1	330966	88016		36.5	18.2754	3.65428
																38.3	77.2718	13.2839		38.6	105.409	23.393		33.5	316579	84165		38.6	18.2251	3.52617
																40.3	77.8054	12.3258		40.7	109.658	21.8977		36.2	310705	81434		40.8	20.2893	3.2799
																42.7	74.3915	11.8612		43	113.04	21.0699		39.2	321728	75446		43	20.666	3.20798
																								41.2	355011	73207
																Myocyte Cell 10, Fish 8				Keratinocyte Cell 12, Fish 7				43.6	344715	69822
																Temperature	Green Signal	Red Signal		Temperature	Green Signal	Red Signal
																20.3	77.536	16.3298		20.2	136.631	28.8413		Notochord Cell 10, Fish 10
																25.4	75.5961	15.7347		25.5	130.495	27.1976		Temperature	Green Signal	Red Signal
																29.6	69.381	14.4287		29.8	125.454	25.7155		19.8	485044	117858
																32.9	66.8156	13.7888		33.2	122.389	24.5075		25.4	426750	105674
																35.4	65.913	13.2647		35.6	125.871	22.7692		30	405013	101292
																38.3	65.8151	11.7385		38.7	135.579	20.6804		33.4	380047	94767
																40.3	71.0827	10.8349		40.6	139.508	19.573		35.9	379945	91063
																42.7	70.9348	10.7648		43	139.561	19.9627		39.1	390720	82561
																								41.3	436497	77287
																				Keratinocyte Cell 13, Fish 8				43.8	405752	73142
																				Temperature	Green Signal	Red Signal
																				20.2	56.5091	13.0138		Notochord Cell 11, Fish 11
																				25.5	52.0457	12.126		Temperature	Green Signal	Red Signal
																				29.8	47.9393	11.0866		20	402799	93589
																				33.2	46.3731	10.7889		25.5	371577	86766
																				35.6	45.5873	10.444		29.8	349186	81873
																				38.7	45.8997	9.40158		33.3	326941	76028
																				40.6	49.8088	8.83777		35.7	318179	73057
																				43	52.7564	8.72771		38.7	327786	66642
																								40.8	348739	61858
																				Keratinocyte Cell 14, Fish 9				43.2	317290	56364
																				Temperature	Green Signal	Red Signal
																				20	75.5773	16.5579
																				25.2	71.9126	15.0225
																				29.6	67.9845	14.3704
																				33.1	63.6007	13.3138
																				35.5	62.4728	12.6043
																				38.4	63.0574	11.2248
																				40.6	64.8665	10.4559
																				43.1	63.1714	10.0384
																				Keratinocyte Cell 15, Fish 9
																				Temperature	Green Signal	Red Signal
																				20	96.1531	21.3491
																				25.2	88.8398	19.0863
																				29.6	83.8674	17.5854
																				33.1	81.2579	16.8424
																				35.5	76.9347	15.6744
																				38.4	76.4363	14.0902
																				40.6	77.7636	12.7041
																				43.1	77.6367	11.9695
																				Keratinocyte Cell 16, Fish 9
																				Temperature	Green Signal	Red Signal
																				20	99.0487	21.6125
																				25.3	88.2461	18.92
																				29.6	86.8426	18.1067
																				33.1	84.722	17.0062
																				35.7	86.6069	16.2628
																				38.5	89.8371	14.6814
																				40.6	96.01	13.8229
																				42.9	100.21	14.2372

## Sheet: Figure 3
Fig 3a	Average Green/Red Signal vs Temperature (°C)												Fig 3b	Integrated Green/Red Signal (uncorrected for bleaching) vs Time (s)
Myocyte				Keratinocyte				Notochord					Myocyte				Keratinocyte				Eye Lens
Temperature	Green Signal	Red Signal		Temperature	Green Signal	Red Signal		Temperature	Green Signal	Red Signal			Time	Green Signal	Red Signal		Time	Green Signal	Red Signal		Time	Green Signal	Red Signal
20	66.1244	14.3913		20.5	60.8291	14.6742		20	402799	93589			0.017	393361	171313		0.017	420154	243664		0.017	176215	60403
25.2	53.1745	11.7327		25.5	55.9491	13.6751		25.5	371577	86766			0.034	392344	170651		0.034	420712	244303		0.034	175795	60355
29.2	66.6352	14.3559		29.7	51.9637	12.6739		29.8	349186	81873			0.051	393465	171711		0.051	420614	243541		0.051	175551	59782
32.2	53.247	11.4759		33.1	49.0462	11.8402		33.3	326941	76028			0.068	393024	170947		0.068	419950	244491		0.068	173953	59837
34.6	48.3234	10.5779		35.6	48.2521	11.3556		35.7	318179	73057			0.085	392932	171386		0.085	420728	244927		0.085	174026	59417
37	48.3578	9.67956		38.6	47.9291	10.1935		38.7	327786	66642			0.102	392146	170762		0.102	420269	243551		0.102	173852	59434
39.2	50.3272	9.29834		40.6	49.0822	9.3323		40.8	348739	61858			0.119	393849	171830		0.119	419725	242934		0.119	174421	59553
41.2	49.0856	8.88064		43	49.0474	9.23596		43.2	317290	56364			0.136	392794	170908		0.136	419124	242633		0.136	173277	59334
43.8	49.9333	8.88883											0.153	393323	171487		0.153	420204	243811		0.153	172442	59068
								*integrated intensity					0.17	391777	170990		0.17	421393	244445		0.17	174928	60194
Eye Lens				U-2 OS Cells				in vitro					0.187	393446	171133		0.187	419781	243404		0.187	175975	60130
Temperature	Green Signal	Red Signal		Temperature	Green Signal	Red Signal		Temperature	Green Signal	Red Signal			0.204	391882	170046		0.204	417025	241669		0.204	171198	58504
18.4	26.0443	5.26959		18	70.2016	17.7504		18	7632.57	229.861			0.221	393555	171128		0.221	419722	243010		0.221	174106	59312
23.5	23.5273	4.67409		21.5	64.1757	16.3055		21	7460.27	223.216			0.238	392499	170986		0.238	419210	243333		0.238	175899	59994
27.7	24.3064	4.91353		25	59.455	15.1472		24	7320.11	219.017			0.255	393593	171395		0.255	418105	242462		0.255	174736	59753
31.2	21.1429	4.20496		27.3	56.1251	14.3528		27	7160.11	215.234			0.272	392587	171228		0.272	418902	242835		0.272	175747	60065
33.7	19.0429	3.88054		29.3	51.5939	13.1164		30	7000.38	208.968			0.289	392586	170986		0.289	420719	244005		0.289	173924	59432
36.5	18.2754	3.65428		31.5	49.8176	12.1896		33	6870.63	203.499			0.306	392458	170916		0.306	419519	242477		0.306	172937	59231
38.6	18.2251	3.52617		33.8	51.4164	11.7021		36	6750.59	196.942			0.323	392216	171214		0.323	418205	242509		0.323	174658	59694
40.8	20.2893	3.2799		35.4	52.2487	10.6528		39	6598.94	188.676			0.34	391423	170370		0.34	419370	243420		0.34	173560	59331
43	20.666	3.20798		36.9	54.5308	10.2107		42	6413.15	182.088			0.357	392280	170304		0.357	417799	242269		0.357	173981	59201
				38.4	54.3071	9.83185		45	6165.63	173.609			0.374	392295	170561		0.374	418632	242690		0.374	174053	59722
				39.8	52.4224	9.60214		*fluorescence intensity measured at 507 nm (green) and 600 nm (red) on fluorometer					0.391	392700	170947		0.391	418831	242240		0.391	172734	59010
													0.408	392199	171007		0.408	419079	243169		0.408	174821	59881
													0.425	392616	171012		0.425	418390	242719		0.425	174679	59847
													0.442	391919	169939		0.442	420055	243667		0.442	174627	59834
													0.459	391922	170041		0.459	420587	243208		0.459	175090	59958
													0.476	391713	170166		0.476	418592	242550		0.476	173659	59715
													0.493	392004	170590		0.493	418302	242498		0.493	172349	58957
													0.51	391766	169905		0.51	418742	242984		0.51	175252	60031
													0.527	391061	170625		0.527	419682	242676		0.527	175241	59878
													0.544	391913	170257		0.544	418030	242053		0.544	173984	59774
													0.561	392783	170656		0.561	418415	242762		0.561	171040	58337
													0.578	392429	170437		0.578	419397	243180		0.578	172534	58843
													0.595	392075	170806		0.595	418827	242150		0.595	171866	58680
													0.612	390645	170289		0.612	418874	242814		0.612	174200	59668
													0.629	392015	170611		0.629	419668	243258		0.629	170590	57931
													0.646	391396	170871		0.646	418033	242167		0.646	172481	58581
													0.663	391846	169938		0.663	419192	244095		0.663	171441	58705
													0.68	392958	170341		0.68	418856	242895		0.68	172571	58963
													0.697	393187	171073		0.697	419064	242620		0.697	172036	58741
													0.714	392324	170133		0.714	418460	242405		0.714	173165	59089
													0.731	392739	170800		0.731	417645	241914		0.731	172851	59111
													0.748	391594	170486		0.748	418885	243216		0.748	173189	59103
													0.765	391360	170069		0.765	417493	242703		0.765	171751	58566
													0.782	392450	170798		0.782	419471	242985		0.782	172995	59095
													0.799	391149	170156		0.799	417202	242404		0.799	171643	58503
													0.816	393107	171540		0.816	419915	243432		0.816	170452	58223
													0.833	391478	170381		0.833	418862	243442		0.833	171691	58549
													0.85	392467	170837		0.85	417577	242691		0.85	170811	58287
													0.867	392820	170716		0.867	417784	242078		0.867	170294	58051
													0.884	391826	170159		0.884	417996	241718		0.884	173767	59597
													0.901	392470	171131		0.901	417705	242077		0.901	174053	59356
													0.918	392238	171107		0.918	417514	241865		0.918	175885	60256
													0.935	392074	170726		0.935	417755	241870		0.935	172210	58780
													0.952	391430	170266		0.952	416346	241387		0.952	171919	58918
													0.969	391955	170482		0.969	418571	242138		0.969	168364	57456
													0.986	390258	170006		0.986	417303	241871		0.986	171797	58939
													1.003	391040	170104		1.003	418386	242112		1.003	173060	59064
													1.02	391555	170319		1.02	416750	241760		1.02	171054	58426
													1.037	390536	169553		1.037	417672	241991		1.037	171911	58711
													1.054	390611	169933		1.054	418644	242374		1.054	170668	58215
													1.071	392178	170401		1.071	417096	241896		1.071	172037	59042
													1.088	392172	170609		1.088	416649	241950		1.088	170894	58261
													1.105	391726	170517		1.105	417334	243162		1.105	168495	57550
													1.122	391510	170210		1.122	416598	241652		1.122	171408	58325
													1.139	391223	170719		1.139	417873	242455		1.139	171198	58102
													1.156	390691	170158		1.156	417872	242004		1.156	172137	58824
													1.173	392064	170550		1.173	417291	242204		1.173	171653	58612
													1.19	391775	170063		1.19	416896	241806		1.19	174169	59740
													1.207	391294	170156		1.207	416895	241831		1.207	173180	59061
													1.224	391269	170259		1.224	416629	241833		1.224	171753	58766
													1.241	390498	169375		1.241	416730	241536		1.241	171105	58416
													1.258	390400	169983		1.258	417378	241023		1.258	171994	58690
													1.275	391008	169312		1.275	417141	241479		1.275	170299	57909
													1.292	391941	170570		1.292	417247	241922		1.292	171282	58457
													1.309	391906	170104		1.309	419082	242741		1.309	172639	59111
													1.326	390578	169599		1.326	416902	241269		1.326	174554	59740
													1.343	391584	170169		1.343	418079	242092		1.343	171829	58862
													1.36	391711	170228		1.36	416338	241326		1.36	169676	58021
													1.377	391216	169585		1.377	417437	242015		1.377	170755	58293
													1.394	391251	170301		1.394	417805	241802		1.394	169227	57620
													1.411	390248	170037		1.411	417849	242727		1.411	173395	59284
													1.428	391047	170016		1.428	415741	240693		1.428	170511	57974
													1.445	390533	169773		1.445	416835	241786		1.445	170357	58678
													1.462	390925	169942		1.462	415928	241215		1.462	169685	57690
													1.479	390794	169673		1.479	415589	240546		1.479	169696	57862
													1.496	391670	169849		1.496	418201	242432		1.496	171595	58508
													1.513	391977	170259		1.513	418743	243159		1.513	170751	58191
													1.53	391073	170326		1.53	417375	242157		1.53	171620	58439
													1.547	390304	169404		1.547	417516	242268		1.547	171668	58655
													1.564	390294	169956		1.564	416096	240597		1.564	173513	59199
													1.581	391150	170047		1.581	417056	241443		1.581	169759	57752
													1.598	390116	169464		1.598	417942	242653		1.598	172677	58951
													1.615	390394	169509		1.615	417436	242515		1.615	172502	59185
													1.632	390802	169503		1.632	417462	242810		1.632	169674	57931
													1.649	390433	169828		1.649	416659	241499		1.649	171336	58344
													1.666	391262	169920		1.666	416996	241651		1.666	172357	58765
													1.683	390747	170396		1.683	416358	241201		1.683	172282	58795
													1.7	390682	169523		1.7	417955	241998		1.7	167767	57494
													1.717	389980	169078		1.717	415815	241593		1.717	172360	59031
													1.734	390688	170314		1.734	416499	241464		1.734	171047	58234
													1.751	390778	170139		1.751	417096	241904		1.751	171071	58777
													1.768	391634	170250		1.768	417520	242942		1.768	171916	58608
													1.785	389817	169088		1.785	414807	240613		1.785	169574	57831
													1.802	391623	170131		1.802	416712	241693		1.802	172392	59048
													1.819	391079	169844		1.819	415806	240849		1.819	172506	58904
													1.836	390229	169282		1.836	416269	241187		1.836	171856	58770
													1.853	390821	169677		1.853	416252	241964		1.853	171550	58628
													1.87	390877	169902		1.87	414999	240359		1.87	170067	57693
													1.887	391062	170245		1.887	417019	242083		1.887	169941	57969
													1.904	390894	169632		1.904	415986	240652		1.904	170374	58071
													1.921	390942	170268		1.921	416119	240334		1.921	170701	58147
													1.938	390099	169171		1.938	415067	240645		1.938	169855	57936
													1.955	390375	170038		1.955	415563	240557		1.955	166568	57017
													1.972	388746	168999		1.972	418150	241978		1.972	169939	57895
													1.989	390784	169558		1.989	414088	240697		1.989	169406	57570
													2.006	390761	169738		2.006	416829	240951		2.006	168848	57346
													2.023	390696	169242		2.023	416158	241152		2.023	167624	57009
													2.04	391096	169601		2.04	416377	241249		2.04	171177	58125
													2.057	390141	169554		2.057	417356	242085		2.057	165156	56119
													2.074	379202	161655		2.074	409821	235040		2.074	156986	52769
													2.091	365486	152966		2.091	400346	227518		2.091	152694	51636
													2.108	361170	151073		2.108	395038	223452		2.108	150006	50633
													2.125	359389	151196		2.125	393208	223237		2.125	147570	49745
													2.142	357764	151248		2.142	391890	222637		2.142	147182	49646
													2.159	357084	150047		2.159	391155	222869		2.159	146343	49371
													2.176	356888	150237		2.176	389487	221897		2.176	145207	48931
													2.193	355194	150136		2.193	389548	220820		2.193	144525	48869
													2.21	355581	150493		2.21	386900	219954		2.21	143650	48441
													2.227	354472	149472		2.227	388526	220360		2.227	140472	47478
													2.244	353650	149260		2.244	387071	220538		2.244	140909	47538
													2.261	354415	149104		2.261	387115	219571		2.261	140425	47461
													2.278	354111	149595		2.278	384132	218159		2.278	141521	47752
													2.295	354258	149709		2.295	385742	219498		2.295	139385	46978
													2.312	352846	148934		2.312	385278	219002		2.312	139326	47212
													2.329	354413	149731		2.329	384232	218244		2.329	138394	46569
													2.346	352921	147718		2.346	383348	217761		2.346	138517	46902
													2.363	353132	149419		2.363	383637	216959		2.363	140055	47239
													2.38	351912	147594		2.38	383588	217551		2.38	138160	46492
													2.397	351752	147613		2.397	383014	217301		2.397	135413	45788
													2.414	350031	146582		2.414	382138	216794		2.414	138989	46770
													2.431	351392	147520		2.431	382119	217003		2.431	136830	46060
													2.448	350330	146437		2.448	383001	217275		2.448	138828	46622
													2.465	350282	146614		2.465	381558	216100		2.465	135855	45767
													2.482	351333	146869		2.482	382524	216737		2.482	135159	45421
													2.499	350228	146309		2.499	380920	216263		2.499	136659	46029
													2.516	349980	146049		2.516	382314	216249		2.516	136248	46099
													2.533	350269	146278		2.533	383614	217445		2.533	135762	45460
													2.55	350571	146426		2.55	382594	216934		2.55	135834	45665
													2.567	349076	144458		2.567	380140	215221		2.567	136411	46118
													2.584	350201	145474		2.584	379797	214885		2.584	132711	44674
													2.601	348304	144994		2.601	380726	215795		2.601	132410	44508
													2.618	349432	144909		2.618	380423	215368		2.618	134826	45418
													2.635	348812	144614		2.635	378652	214584		2.635	136118	45537
													2.652	348586	144743		2.652	379760	214909		2.652	135983	45831
													2.669	349675	145194		2.669	379079	215153		2.669	134130	45023
													2.686	348576	144644		2.686	379814	214766		2.686	133171	44711
													2.703	348446	144651		2.703	379475	214817		2.703	132114	44651
													2.72	349262	144190		2.72	378859	214164		2.72	133824	44980
													2.737	347552	143931		2.737	380438	215174		2.737	135134	45411
													2.754	347324	144060		2.754	379296	214459		2.754	133009	44562
													2.771	348179	144120		2.771	378787	213900		2.771	132324	44582
													2.788	349027	144719		2.788	380417	215368		2.788	132130	44170
													2.805	348043	143311		2.805	378472	214078		2.805	133112	44461
													2.822	347374	144054		2.822	379543	214383		2.822	131706	44166
													2.839	348054	143904		2.839	380791	214885		2.839	130009	43600
													2.856	347674	143309		2.856	377214	213301		2.856	132743	44301
													2.873	348716	143629		2.873	379793	214507		2.873	131838	44118
													2.89	349353	144378		2.89	377429	213266		2.89	132965	44443
													2.907	347470	143319		2.907	378108	213740		2.907	133859	44889
													2.924	348235	143168		2.924	375726	212435		2.924	130825	43717
													2.941	348237	143451		2.941	378107	213351		2.941	131787	44188
													2.958	347569	143872		2.958	378689	213392		2.958	129731	43639
													2.975	348383	143264		2.975	378412	213641		2.975	131063	43819
													2.992	348459	142820		2.992	378783	213426		2.992	130854	43724
													3.009	348704	142860		3.009	377951	213214		3.009	130487	43835
													3.026	347594	142553		3.026	376912	212647		3.026	130106	43473
													3.043	347870	142777		3.043	377917	213238		3.043	132624	44158
													3.06	347996	142833		3.06	376500	212616		3.06	128900	43004
													3.077	348579	142699		3.077	378252	213799		3.077	131735	44158
													3.094	348241	142641		3.094	377910	212618		3.094	128734	43270
													3.111	348205	141890		3.111	376433	212560		3.111	131283	43934
													3.128	347805	142307		3.128	375998	212962		3.128	130671	43570
													3.145	348464	142410		3.145	377655	212620		3.145	131379	43911
													3.162	349122	143075		3.162	377754	213284		3.162	131444	43750
													3.179	348050	142208		3.179	376784	212727		3.179	131673	44147
													3.196	348996	142522		3.196	377873	213521		3.196	131726	44068
													3.213	348991	142409		3.213	378647	213540		3.213	129564	43376
													3.23	348353	142466		3.23	375627	212167		3.23	131522	43807
													3.247	347897	141998		3.247	377071	212557		3.247	132247	44125
													3.264	348446	141945		3.264	374363	211452		3.264	132048	44184
													3.281	348740	141872		3.281	377925	212958		3.281	132552	44101
													3.298	347453	141311		3.298	376857	212813		3.298	132373	44096
													3.315	348497	142005		3.315	375043	212409		3.315	131438	43820
													3.332	348390	141331		3.332	376977	213329		3.332	132554	44431
													3.349	348271	142144		3.349	377521	213224		3.349	130662	43601
													3.366	348708	141587		3.366	376382	212249		3.366	130430	43456
													3.383	349339	142143		3.383	374948	211303		3.383	129616	43042
													3.4	349430	141933		3.4	376733	212894		3.4	131438	43576
													3.417	349051	141431		3.417	376918	212749		3.417	130494	43324
													3.434	348942	141655		3.434	376251	211767		3.434	129766	43249
													3.451	348933	141559		3.451	374330	211248		3.451	130245	43430
													3.468	350270	142819		3.468	378045	213393		3.468	132213	43988
													3.485	348238	141171		3.485	375134	211243		3.485	130495	43338
													3.502	348845	141724		3.502	376506	212386		3.502	132174	43962
													3.519	348096	141287		3.519	374296	210856		3.519	130664	43468
													3.536	348429	141047		3.536	375773	211708		3.536	130035	43504
													3.553	348456	141280		3.553	376613	212072		3.553	132288	43895
													3.57	348624	140874		3.57	375123	210999		3.57	128576	42834
													3.587	349211	141136		3.587	375926	211609		3.587	130637	43489
													3.604	348123	140393		3.604	375029	211184		3.604	131353	43750
													3.621	348076	140804		3.621	374637	210770		3.621	128571	42674
													3.638	349151	141167		3.638	373323	209842		3.638	131387	43433
													3.655	348590	141060		3.655	374943	211359		3.655	131356	43507
													3.672	349091	141036		3.672	376339	212722		3.672	129581	42932
													3.689	349694	140772		3.689	376580	211778		3.689	131172	43686
													3.706	349485	141164		3.706	375463	212025		3.706	128766	42533
													3.723	348240	140612		3.723	373927	210819		3.723	130645	43177
													3.74	349154	141046		3.74	375625	213027		3.74	130492	43380
													3.757	350511	140767		3.757	376468	212212		3.757	128125	42633
													3.774	349625	140997		3.774	376074	212713		3.774	129458	42867
													3.791	349003	140615		3.791	374886	211480		3.791	130060	43289
													3.808	349808	140844		3.808	376383	212345		3.808	132445	43847
													3.825	348804	139288		3.825	374409	210992		3.825	130197	43054
													3.842	349323	140548		3.842	377119	212632		3.842	130348	43358
													3.859	350038	140649		3.859	376066	212549		3.859	132101	43800
													3.876	349898	140187		3.876	376236	212126		3.876	129397	42641
													3.893	350042	140070		3.893	376563	212660		3.893	131749	43830
													3.91	350363	140654		3.91	375295	211567		3.91	129425	42946
													3.927	350821	140934		3.927	374569	211045		3.927	130216	43064
													3.944	349785	140142		3.944	375050	211573		3.944	131932	43724
													3.961	350586	140150		3.961	374965	211874		3.961	129399	42744
													3.978	349359	140113		3.978	375566	211000		3.978	129595	42936
													3.995	348548	139346		3.995	374550	210960		3.995	129915	43121
													4.012	349739	139623		4.012	375105	211095		4.012	129385	42965
													4.029	350171	140116		4.029	373188	209865		4.029	131981	43625
													4.046	350224	139897		4.046	374115	210676		4.046	128899	42525
													4.063	349709	139482		4.063	375840	211557		4.063	132841	44038
													4.08	349272	139346		4.08	374636	210928		4.08	132006	43676
													4.097	349490	139275		4.097	375765	211189		4.097	125676	41408
													4.114	350317	139145		4.114	374394	210757		4.114	131854	43545
													4.131	350067	139331		4.131	374176	210582		4.131	130275	43178
													4.148	349770	138871		4.148	374478	210414		4.148	129133	42588
													4.165	351086	139260		4.165	375985	211329		4.165	129454	42857
													4.182	349823	138852		4.182	375151	211394		4.182	129190	42780
													4.199	349867	139105		4.199	372325	209484		4.199	127517	42106
													4.216	350256	139564		4.216	374234	210677		4.216	129050	42720
													4.233	350815	139709		4.233	374580	210909		4.233	129436	42569
													4.25	349204	138418		4.25	372920	209791		4.25	129838	42996
													4.267	350451	139161		4.267	374562	211019		4.267	128217	42445
													4.284	350852	139709		4.284	375551	211762		4.284	130930	43250
													4.301	350738	139535		4.301	375378	211099		4.301	129926	43081
													4.318	351668	139527		4.318	374195	209934		4.318	130201	43017
													4.335	350745	139510		4.335	373966	210471		4.335	128093	42217
													4.352	350670	138995		4.352	374517	211235		4.352	130134	42950
													4.369	350262	138953		4.369	375951	211569		4.369	127665	42072
													4.386	349422	138405		4.386	374269	210840		4.386	128097	42470
													4.403	350767	138973		4.403	373598	210186		4.403	129907	42922
													4.42	351547	139376		4.42	374714	210934		4.42	128610	42123
													4.437	350915	138556		4.437	373353	210086		4.437	129629	42529
													4.454	350720	139066		4.454	377743	211992		4.454	128430	42115
													4.471	351627	139171		4.471	374750	211613		4.471	131337	43159
													4.488	350653	138844		4.488	375145	211104		4.488	129124	42511
													4.505	350509	138643		4.505	375598	211941		4.505	128403	42441
													4.522	350673	138506		4.522	375330	211450		4.522	129719	42569
													4.539	350493	138512		4.539	374945	210606		4.539	129123	42643
													4.556	351297	138442		4.556	374083	210397		4.556	126546	41604
													4.573	350967	138388		4.573	374580	210652		4.573	129446	42395
													4.59	351560	138688		4.59	373593	210033		4.59	129078	42727
													4.607	350897	138645		4.607	376529	211703		4.607	131140	43198
													4.624	350777	138300		4.624	373880	210112		4.624	130744	43041
													4.641	350643	137643		4.641	373569	210122		4.641	128270	42051
													4.658	351418	138625		4.658	374482	211055		4.658	127166	41766
													4.675	350602	138517		4.675	373319	209564		4.675	126986	41718
													4.692	351251	138716		4.692	374647	210600		4.692	129497	42486
													4.709	351382	138525		4.709	373550	209239		4.709	130393	42893
													4.726	350964	137840		4.726	373813	210810		4.726	130223	42861
													4.743	351840	138670		4.743	374296	210836		4.743	130016	42666
													4.76	351506	138078		4.76	374212	210273		4.76	127748	42158
													4.777	351982	138990		4.777	374528	209832		4.777	128363	42146
													4.794	350234	137779		4.794	374214	210269		4.794	128359	41824
													4.811	350999	138134		4.811	374616	210424		4.811	129925	42698
													4.828	351008	137555		4.828	374151	210006		4.828	128456	42300
													4.845	351189	137977		4.845	372679	209569		4.845	127547	41937
													4.862	352127	138693		4.862	374689	210702		4.862	126687	41550
													4.879	351794	138101		4.879	374510	210495		4.879	130093	42842
													4.896	351538	137993		4.896	372165	209098		4.896	130270	42704
													4.913	352768	138037		4.913	374770	210650		4.913	125880	41173
													4.93	352954	138182		4.93	373572	209098		4.93	129441	42141
													4.947	350762	137526		4.947	374277	210003		4.947	131259	43078
													4.964	351068	137093		4.964	375091	210745		4.964	126398	41378
													4.981	352797	138489		4.981	373284	209653		4.981	127164	41794
													4.998	353173	138956		4.998	374222	210343		4.998	127681	41889
													5.015	351476	137467		5.015	374441	209949		5.015	125930	41188
													5.032	352494	137771		5.032	375059	210470		5.032	128243	42172
													5.049	352091	137483		5.049	373155	208947		5.049	127576	41979
													5.066	352126	137842		5.066	372855	209614		5.066	126774	41534
													5.083	350474	136873		5.083	374155	209575		5.083	130450	42600
													5.1	352195	137026		5.1	373517	210162		5.1	128427	42143
													5.117	352284	137319		5.117	371351	207573		5.117	126656	41347
													5.134	352044	137362		5.134	373554	209703		5.134	127685	42120
													5.151	351095	136766		5.151	373760	209982		5.151	127511	41835
													5.168	352361	136968		5.168	373850	209872		5.168	128281	42083
													5.185	352228	137433		5.185	373020	209355		5.185	126735	41367
													5.202	352599	137263		5.202	373304	210089		5.202	131270	42895
													5.219	353016	137396		5.219	372885	209642		5.219	127637	41394
													5.236	353013	137084		5.236	372873	209782		5.236	126875	41457
													5.253	351905	136865		5.253	372992	209333		5.253	128258	41945
													5.27	351764	136882		5.27	372820	209347		5.27	127708	41735
													5.287	351603	136954		5.287	371994	209178		5.287	128396	41914
													5.304	352243	136694		5.304	371901	209031		5.304	129397	42153
													5.321	353216	138168		5.321	372964	209876		5.321	126661	41077
													5.338	352758	136872		5.338	374246	210308		5.338	131233	42816
													5.355	353457	137510		5.355	373384	209793		5.355	131452	42954
													5.372	354810	137856		5.372	373276	209594		5.372	130935	43001
													5.389	352155	136436		5.389	371275	208549		5.389	128665	42005
													5.406	352560	136670		5.406	374223	210779		5.406	127553	41676
													5.423	352524	136580		5.423	372362	208626		5.423	128594	41585
													5.44	352739	136436		5.44	371137	208489		5.44	126583	41290
													5.457	353495	137532		5.457	373689	209473		5.457	126539	41355
													5.474	354096	137309		5.474	371884	209135		5.474	127971	41720
													5.491	352563	136372		5.491	373191	209545		5.491	129503	42353
													5.508	354309	137478		5.508	373273	209658		5.508	132306	43222
													5.525	353558	137124		5.525	372120	209170		5.525	129461	42417
													5.542	353737	136714		5.542	373334	209966		5.542	130167	42413
													5.559	352980	136472		5.559	372482	209387		5.559	131148	42659
													5.576	353600	136907		5.576	373823	210140		5.576	131001	42718
													5.593	354364	136920		5.593	371587	208661		5.593	128854	41866
													5.61	352671	136210		5.61	372169	209672		5.61	128799	41843
													5.627	353181	136663		5.627	372946	209060		5.627	130448	42566
													5.644	354464	136675		5.644	372002	208597		5.644	127365	41565
													5.661	353524	136868		5.661	372277	208882		5.661	130255	42401
													5.678	352517	135691		5.678	371892	208800		5.678	128474	41791
													5.695	353240	136622		5.695	372609	209271		5.695	128416	41395
													5.712	354932	137346		5.712	372082	209021		5.712	128462	42314
													5.729	354032	136176		5.729	371011	208129		5.729	129497	42224
													5.746	353266	135869		5.746	371365	208326		5.746	127841	41593
													5.763	353821	136180		5.763	373362	210021		5.763	129564	42118
													5.78	354615	137188		5.78	373240	209569		5.78	127706	41454
													5.797	353898	136487		5.797	372738	208910		5.797	129486	42417
													5.814	355305	136222		5.814	372052	209155		5.814	127969	41543
													5.831	353921	135768		5.831	372360	208975		5.831	129491	42089
													5.848	353635	135573		5.848	371906	208827		5.848	130509	42505
													5.865	354241	136657		5.865	372104	209014		5.865	127468	41227
													5.882	355206	136813		5.882	371721	208873		5.882	128230	41647
													5.899	355268	136463		5.899	373265	209468		5.899	130143	42442
													5.916	355749	136854		5.916	371886	208545		5.916	128753	41865
													5.933	356079	136523		5.933	374311	210289		5.933	127520	41347
													5.95	354969	136301		5.95	374175	210226		5.95	126658	41320
													5.967	355202	136010		5.967	371760	208161		5.967	130166	42554
													5.984	355998	136551		5.984	372326	208755		5.984	129254	42165
													6.001	354625	136093		6.001	372050	208917		6.001	129491	42233
													6.018	355132	136174		6.018	373076	209529		6.018	130588	42436
													6.035	355995	136353		6.035	372074	209363		6.035	130327	42700
													6.052	354201	135806		6.052	372647	209535		6.052	129458	41841
													6.069	354349	135384		6.069	372253	208967		6.069	126284	40796
													6.086	356162	136854		6.086	370989	208356		6.086	130332	42389
													6.103	355492	136357		6.103	373694	210270		6.103	128919	41963
													6.12	355012	135669		6.12	372146	208974		6.12	129166	41950
													6.137	354195	135481		6.137	372145	208435		6.137	128567	41944
													6.154	354656	135426		6.154	372833	209644		6.154	131569	42621
													6.171	355975	136882		6.171	370282	207666		6.171	130384	42515
													6.188	354910	135750		6.188	370997	208189		6.188	131568	42654
													6.205	355457	135616		6.205	372166	208690		6.205	127813	41484
													6.222	355007	135560		6.222	372564	208535		6.222	129481	42086
													6.239	356070	135637		6.239	371253	208397		6.239	128439	41786
													6.256	355931	135691		6.256	370400	208213		6.256	130420	42438
													6.273	356432	135797		6.273	371546	208567		6.273	129414	42140
													6.29	355953	135404		6.29	373227	209403		6.29	128652	41778
													6.307	355793	135826		6.307	371400	207848		6.307	128774	41816
													6.324	357153	136508		6.324	372325	209149		6.324	128405	41795
													6.341	355351	135504		6.341	372097	208451		6.341	130342	42632
													6.358	355619	135179		6.358	373218	209957		6.358	132407	42896
													6.375	356116	135644		6.375	373856	209982		6.375	126619	41092
													6.392	356268	135167		6.392	373301	209432		6.392	132501	42900
													6.409	355912	135375		6.409	371465	208837		6.409	127578	41279
													6.426	357139	135864		6.426	372042	208634		6.426	131051	42371
													6.443	357062	135644		6.443	371426	208483		6.443	130908	42700
													6.46	355770	135701		6.46	372580	209338		6.46	129318	41734
													6.477	356758	136071		6.477	371946	208966		6.477	130211	42558
													6.494	355395	135073		6.494	372616	209248		6.494	132073	43035
													6.511	359093	136287		6.511	371250	208965		6.511	132461	42893
													6.528	356656	135607		6.528	371917	208443		6.528	130397	42179
													6.545	356614	135331		6.545	370671	207913		6.545	127513	41404
													6.562	357305	135453		6.562	371505	208690		6.562	129589	41875
													6.579	357549	136351		6.579	372054	208683		6.579	132106	42711
													6.596	356188	134203		6.596	372510	209383		6.596	131036	42543
													6.613	356421	134799		6.613	369846	207841		6.613	131360	42254
													6.63	355570	134875		6.63	371096	207931		6.63	130464	42261
													6.647	356966	135376		6.647	370878	207543		6.647	131702	42723
													6.664	357607	135631		6.664	373427	209094		6.664	134090	43437
													6.681	356788	134540		6.681	371791	208241		6.681	128635	41679
													6.698	357034	134732		6.698	369446	207440		6.698	127448	41061
													6.715	357025	135029		6.715	372690	209097		6.715	131459	42456
													6.732	355804	133959		6.732	371764	208587		6.732	131126	42518
													6.749	357216	134886		6.749	370580	207172		6.749	130298	42370
													6.766	356989	134768		6.766	370860	207992		6.766	133626	43350
													6.783	357088	135221		6.783	372665	208845		6.783	132030	42840
													6.8	358111	135056		6.8	370880	207472		6.8	131385	42607
													6.817	358349	135448		6.817	373525	209768		6.817	130245	42313
													6.834	357072	135256		6.834	371222	207724		6.834	132382	43030
													6.851	357499	135053		6.851	373361	209170		6.851	132801	43224
													6.868	358424	135237		6.868	371908	208025		6.868	130386	42246
													6.885	358537	134938		6.885	372284	208665		6.885	129574	41600
													6.902	357337	134940		6.902	372666	208970		6.902	131317	42748
													6.919	357550	134350		6.919	371602	208490		6.919	130415	42289
													6.936	358384	134937		6.936	371257	208337		6.936	130004	42088
													6.953	357543	135047		6.953	370622	207499		6.953	128724	41631
													6.97	358444	135027		6.97	369886	206686		6.97	130433	42133
													6.987	358850	134807		6.987	370357	207978		6.987	131150	42410
													7.004	359093	136245		7.004	371279	208080		7.004	131427	42544
													7.021	357896	134743		7.021	370014	207164		7.021	132988	43138
													7.038	358655	134600		7.038	371980	208498		7.038	130391	42293
													7.055	359687	135620		7.055	370886	207959		7.055	130729	42206
													7.072	358829	135195		7.072	371605	207722		7.072	132536	42799
													7.089	358087	134557		7.089	370739	207883		7.089	130552	42194
													7.106	359231	135038		7.106	371284	207549		7.106	131289	42271
													7.123	358408	134684		7.123	371453	207729		7.123	132224	42643
													7.14	359136	134410		7.14	372122	208853		7.14	130078	42111
													7.157	358670	134808		7.157	372020	208508		7.157	129585	41525
													7.174	358752	134887		7.174	371591	208488		7.174	130734	42211
													7.191	359948	135433		7.191	370638	207939		7.191	131543	42434
													7.208	359135	135104		7.208	369036	206991		7.208	129695	41825
													7.225	360333	134981		7.225	370060	206970		7.225	132416	42861
													7.242	358998	135079		7.242	371033	208057		7.242	130013	41767
													7.259	359190	134730		7.259	370938	207998		7.259	131472	42302
													7.276	358493	134271		7.276	371414	208164		7.276	132288	42734
													7.293	360172	134883		7.293	370725	208061		7.293	127827	41161
													7.31	359688	135158		7.31	370974	208254		7.31	131487	42442
													7.327	359128	134354		7.327	370660	207092		7.327	130679	42324
													7.344	358739	134037		7.344	370787	207508		7.344	133400	43277
													7.361	358908	134042		7.361	372128	208784		7.361	132468	42837
													7.378	359821	134502		7.378	371166	208312		7.378	132149	42524
													7.395	360388	134938		7.395	373169	209139		7.395	130339	41888
													7.412	359564	134721		7.412	372353	209145		7.412	131387	42668
													7.429	360450	134889		7.429	369789	207062		7.429	131676	42429
													7.446	360257	134867		7.446	370516	207178		7.446	133039	42878
													7.463	359839	134617		7.463	370596	208281		7.463	130681	42175
													7.48	360450	134138		7.48	371320	208256		7.48	131596	42439
													7.497	359219	133359		7.497	371200	208508		7.497	131761	42534
													7.514	361139	134977		7.514	372766	208649		7.514	129635	41792
													7.531	359684	134518		7.531	370537	208288		7.531	129499	41586
													7.548	359421	134149		7.548	371860	208152		7.548	128594	41787
													7.565	360549	134456		7.565	370862	207963		7.565	130693	42012
													7.582	360554	134407		7.582	369475	206872		7.582	130831	42209
													7.599	360476	133997		7.599	369186	207305		7.599	130564	41972
													7.616	360526	134150		7.616	370227	208221		7.616	129548	41876
													7.633	359960	133989		7.633	369975	206668		7.633	132853	42485
													7.65	360428	134018		7.65	370673	207254		7.65	130750	42347
													7.667	360092	134237		7.667	369977	207355		7.667	134504	43264
													7.684	360604	134228		7.684	371119	208188		7.684	130656	42122
													7.701	360100	134015		7.701	369155	206346		7.701	130650	42222
													7.718	361224	134613		7.718	371728	208465		7.718	130792	42165
													7.735	361419	134568		7.735	370852	207903		7.735	132225	42555
													7.752	359869	133463		7.752	370335	207974		7.752	131303	42609
													7.769	360196	133628		7.769	371491	208022		7.769	132628	42693
													7.786	359941	133557		7.786	370420	207540		7.786	129822	42002
													7.803	361019	133792		7.803	370131	207025		7.803	132683	42696
													7.82	361276	133675		7.82	371240	208372		7.82	130885	42126
													7.837	362427	134159		7.837	370220	207597		7.837	133412	42828
													7.854	361721	134251		7.854	372003	208452		7.854	130642	41969
													7.871	361175	133564		7.871	371535	208172		7.871	131884	42374
													7.888	360847	133604		7.888	372378	208552		7.888	134470	43407
													7.905	361351	133836		7.905	368950	206741		7.905	131801	42377
													7.922	360721	133694		7.922	369870	207344		7.922	133641	42980
													7.939	362157	134203		7.939	370561	208012		7.939	132551	42690
													7.956	361827	133529		7.956	370658	207850		7.956	130704	42204
													7.973	362658	134360		7.973	370806	207815		7.973	131791	42197
													7.99	361480	133670		7.99	370419	207737		7.99	134524	43402
													8.007	361183	133156		8.007	371956	208936		8.007	132628	42758
													8.024	360738	133844		8.024	369833	206847		8.024	133218	42978
													8.041	362786	134359		8.041	372197	208764		8.041	129914	41767
													8.058	361090	133368		8.058	369832	207477		8.058	132746	42478
													8.075	362337	133562		8.075	369747	207240		8.075	131878	42378
													8.092	362839	133876		8.092	371295	207795		8.092	131826	42340
													8.109	362151	134048		8.109	370497	207714		8.109	133701	43143
													8.126	362913	133093		8.126	370772	207760		8.126	132496	42663
													8.143	362214	134023		8.143	369280	206683		8.143	133899	42852
													8.16	361967	133659		8.16	371019	207878		8.16	130170	41889

## Sheet: Supplementary Figure 1
Supplementary Figure 1		Average Green/Red Signal vs Temperature (°C)
Myocyte				Keratinocyte				Notochord
Temperature	Green Signal	Red Signal		Temperature	Green Signal	Red Signal		Temperature	Green Signal	Red Signal
20	66.1244	14.3913		20.5	60.8291	14.6742		20	402799	93589
25.2	53.1745	11.7327		25.5	55.9491	13.6751		25.5	371577	86766
29.2	66.6352	14.3559		29.7	51.9637	12.6739		29.8	349186	81873
32.2	53.247	11.4759		33.1	49.0462	11.8402		33.3	326941	76028
34.6	48.3234	10.5779		35.6	48.2521	11.3556		35.7	318179	73057
37	48.3578	9.67956		38.6	47.9291	10.1935		38.7	327786	66642
39.2	50.3272	9.29834		40.6	49.0822	9.3323		40.8	348739	61858
41.2	49.0856	8.88064		43	49.0474	9.23596		43.2	317290	56364
43.8	49.9333	8.88883
								*integrated intensity
Eye Lens				U-2 OS Cells				in vitro
Temperature	Green Signal	Red Signal		Temperature	Green Signal	Red Signal		Temperature	Green Signal	Red Signal
18.4	26.0443	5.26959		18	70.2016	17.7504		18	7632.57	229.861
23.5	23.5273	4.67409		21.5	64.1757	16.3055		21	7460.27	223.216
27.7	24.3064	4.91353		25	59.455	15.1472		24	7320.11	219.017
31.2	21.1429	4.20496		27.3	56.1251	14.3528		27	7160.11	215.234
33.7	19.0429	3.88054		29.3	51.5939	13.1164		30	7000.38	208.968
36.5	18.2754	3.65428		31.5	49.8176	12.1896		33	6870.63	203.499
38.6	18.2251	3.52617		33.8	51.4164	11.7021		36	6750.59	196.942
40.8	20.2893	3.2799		35.4	52.2487	10.6528		39	6598.94	188.676
43	20.666	3.20798		36.9	54.5308	10.2107		42	6413.15	182.088
				38.4	54.3071	9.83185		45	6165.63	173.609
				39.8	52.4224	9.60214		*fluorescence intensity measured at 507 nm (green) and 600 nm (red) on fluorometer

## Sheet: Supplementary Figure 2
Supplementary Figure 2		Average Green/Red Signal vs Temperature (°C)
Forward Melt				Reverse Melt
Temperature	Green Signal	Red Signal		Temperature	Green Signal	Red Signal
20	74.2221	15.8963		41.6	62.6424	9.84204
24.8	71.1776	15.1086		39.7	67.2432	10.5843
29	71.6808	14.9705		37.5	64.8463	10.567
32.2	73.1425	15.074		34.4	61.4181	10.5903
34.3	63.0183	12.9225		32.7	69.2033	11.66
37.2	62.6532	11.7807		29.6	68.5586	11.9342
39.3	68.3916	10.6619		25.9	76.9797	13.3742
41.6	62.6424	9.84204		22.5	78.9415	13.8125

## Sheet: Supplementary Figure 3
Supplementary Figure 3		Average Red/Green Signal (uncorrected for bleaching) vs Time (s)
In Vitro				U-2 OS
Time	Green Signal	Red Signal		Time	Green Signal	Red Signal
0.0417	177.74	20.0871		0.0336667	74.5591	13.7457
0.083367	170.739	19.0813		0.067	75.0351	13.8355
0.125033	170.603	19.0865		0.100333	74.8496	13.6054
0.1667	170.286	19.0664		0.133667	75.0704	13.7587
0.208367	169.941	19.0696		0.167	75.7169	13.4567
0.250033	170.036	19.1658		0.200333	75.8795	13.567
0.2917	169.834	19.0795		0.233667	75.8341	13.5897
0.333367	170.116	19.139		0.267	75.8946	13.6433
0.375033	170.25	19.201		0.300333	75.8954	13.5296
0.4167	169.964	19.1269		0.333667	75.8981	13.5055
0.458367	170.627	19.0821		0.367	76.0314	13.6796
0.500033	170.249	19.194		0.400333	75.9668	13.6014
0.5417	170.645	19.1012		0.433667	75.9418	13.5971
0.583367	171.168	19.0863		0.467	75.8806	13.568
0.625033	170.108	19.0404		0.500333	75.9644	13.5354
0.6667	170.115	19.1544		0.533667	75.9762	13.5405
0.708367	169.666	19.108		0.567	75.9104	13.5008
0.750033	170.151	19.1314		0.600333	75.8413	13.3613
0.7917	169.85	19.0974		0.633667	75.9491	13.4826
0.833367	169.96	19.131		0.667	76.0284	13.5672
0.875033	170.269	19.1288		0.700333	75.9296	13.518
0.9167	169.799	19.0863		0.733667	75.827	13.4011
0.958367	170.148	19.1792		0.767	75.9169	13.5135
1.00003	169.893	19.1099		0.800333	76.1358	13.7197
1.0417	170.078	19.1021		0.833667	75.976	13.5618
1.08337	170.83	19.1522		0.867	76.0341	13.5962
1.12503	170.301	19.1006		0.900333	75.9511	13.4667
1.1667	170.878	19.1787		0.933667	76.1724	13.6799
1.20837	170.729	19.1475		0.967	76.0931	13.5681
1.25003	170.562	19.1227		1.00033	75.9349	13.4128
1.2917	170.595	19.1064		1.03367	76.094	13.5746
1.33337	170.055	19.1425		1.067	76.0357	13.4884
1.37503	170.056	19.0299		1.10033	76.0383	13.5
1.4167	170.003	19.1621		1.13367	76.0044	13.4462
1.45837	169.783	19.0235		1.167	75.975	13.3884
1.50003	169.776	19.0515		1.20033	76.1703	13.5453
1.5417	169.101	18.9683		1.23367	76.1866	13.585
1.58337	169.395	19.0025		1.267	76.07	13.474
1.62503	169.394	19.135		1.30033	76.0345	13.417
1.6667	169.338	19.0829		1.33367	76.1668	13.4807
1.70837	169.365	18.9939		1.367	76.222	13.5283
1.75003	169.261	19.0817		1.40033	76.1091	13.4135
1.7917	169.334	19.0337		1.43367	76.2672	13.6135
1.83337	169.059	18.8424		1.467	76.2662	13.5549
1.87503	169.133	19.0013		1.50033	76.2681	13.5535
1.9167	169.457	19.0438		1.53367	76.2277	13.4685
1.95837	169.16	18.9903		1.567	76.1666	13.5075
2.00003	169.419	19.0584		1.60033	76.2633	13.4817
2.0417	168.888	18.9187		1.63367	76.2138	13.4908
2.08337	169.356	19.0011		1.667	76.3481	13.6057
2.12503	169.699	19.1493		1.70033	76.2093	13.4829
2.1667	169.213	19.0526		1.73367	76.2368	13.5064
2.20837	169.521	19.1939		1.767	76.2695	13.5157
2.25003	169.248	18.9785		1.80033	76.2796	13.4377
2.2917	169.236	19.0159		1.83367	76.2794	13.4946
2.33337	169.415	19.0412		1.867	76.4482	13.602
2.37503	169.054	19.043		1.90033	76.4119	13.5206
2.4167	169.197	18.9945		1.93367	76.3644	13.5515
2.45837	169.441	19.0998		1.967	76.2419	13.4577
2.50003	169.841	19.0697		2.00033	76.2583	13.5097
2.5417	169.746	19.0984		2.03367	76.1353	13.3103
2.58337	170.142	19.1797		2.067	76.2878	13.4296
2.62503	170.393	19.1375		2.10033	76.2498	13.4154
2.6667	170.184	19.1043		2.13367	76.3579	13.5501
2.70837	170.495	19.097		2.167	76.3872	13.5015
2.75003	170.247	19.1578		2.20033	76.2934	13.4841
2.7917	170.238	19.1326		2.23367	76.3485	13.4081
2.83337	169.541	19.0832		2.267	76.2737	13.3971
2.87503	168.977	18.8652		2.30033	76.3192	13.3959
2.9167	169.075	19.0736		2.33367	76.4034	13.5031
2.95837	168.965	19.0299		2.367	76.291	13.4401
3.00003	168.624	18.9846		2.40033	76.4185	13.4757
3.0417	168.701	19.0118		2.43367	76.4687	13.6003
3.08337	168.496	18.984		2.467	76.3172	13.444
3.12503	168.564	18.9846		2.50033	76.482	13.5969
3.1667	168.869	19.0236		2.53367	76.3985	13.4781
3.20837	168.652	18.9187		2.567	76.3632	13.4844
3.25003	169.122	19.0737		2.60033	76.3888	13.4069
3.2917	168.694	19.027		2.63367	76.478	13.5363
3.33337	168.753	19.0217		2.667	76.4507	13.5014
3.37503	168.855	19.05		2.70033	76.4707	13.4769
3.4167	168.63	18.9706		2.73367	76.4768	13.4673
3.45837	168.767	19.0968		2.767	76.5287	13.5119
3.50003	168.626	18.9652		2.80033	76.5107	13.5075
3.5417	168.792	19.0245		2.83367	76.5152	13.4817
3.58337	168.795	18.9841		2.867	76.4261	13.4182
3.62503	168.556	18.8968		2.90033	76.5211	13.5181
3.6667	169.248	19.0171		2.93367	76.4597	13.4204
3.70837	168.828	18.9591		2.967	76.3902	13.3542
3.75003	168.955	19.0762		3.00033	76.4369	13.4067
3.7917	169.142	19.1162		3.03367	76.307	13.4436
3.83337	169.043	19.0506		3.067	76.4791	13.4761
3.87503	169.499	19.1293		3.10033	76.3247	13.3974
3.9167	169.442	19.0229		3.13367	76.139	13.41
3.95837	169.129	18.9783		3.167	76.3017	13.3988
4.00003	168.958	18.9505		3.20033	76.3166	13.3901
4.0417	169.392	19.0705		3.23367	76.3814	13.4013
4.08337	169.699	19.0411		3.267	76.4201	13.4929
4.12503	169.396	19.046		3.30033	76.4805	13.5143
4.1667	169.576	18.9312		3.33367	76.5001	13.5368
4.20837	169.77	19.118		3.367	76.3662	13.3832
4.25003	169.162	18.957		3.40033	76.4526	13.46
4.2917	169.262	19.0343		3.43367	76.3978	13.4172
4.33337	169.219	19.0281		3.467	76.4576	13.4407
4.37503	168.899	18.8962		3.50033	76.4782	13.4589
4.4167	168.693	18.8929		3.53367	76.5	13.4697
4.45837	168.329	18.9214		3.567	76.6444	13.6209
4.50003	168.866	18.988		3.60033	76.5221	13.4485
4.5417	168.586	18.9592		3.63367	76.2954	13.4122
4.58337	168.569	18.9292		3.667	76.6661	13.5512
4.62503	168.564	18.9319		3.70033	76.5981	13.4865
4.6667	168.633	19.0054		3.73367	76.3523	13.3
4.70837	168.885	18.9487		3.767	76.1466	13.3358
4.75003	168.664	18.9912		3.80033	76.3892	13.2709
4.7917	169.39	18.9993		3.83367	76.3796	13.5059
4.83337	169.068	18.9499		3.867	76.3888	13.4955
4.87503	169.074	18.9349		3.90033	76.3643	13.4418
4.9167	169.182	18.9536		3.93367	76.5299	13.4167
4.95837	168.886	18.8177		3.967	76.3435	13.4524
5.00003	169.672	19.0828		4.00033	76.5228	13.3184
5.0417	170.026	19.0975		4.03367	76.343	13.3988
5.08337	168.782	18.9374		4.067	76.4253	13.4748
5.12503	169.083	19.0049		4.10033	76.5949	13.4471
5.1667	168.699	19.0517		4.13367	76.3704	13.5171
5.20837	168.77	18.9157		4.167	76.2168	13.3464
5.25003	168.523	18.8791		4.20033	76.2845	13.4321
5.2917	168.941	18.9942		4.23367	76.4052	13.5665
5.33337	169.36	19.0915		4.267	76.2531	13.4053
5.37503	169.457	19.0988		4.30033	76.4866	13.373
5.4167	169.548	19.0397		4.33367	76.4148	13.5367
5.45837	169.709	18.9715		4.367	76.3228	13.4225
5.50003	169.768	19.0125		4.40033	76.496	13.5828
5.5417	169.511	19.0499		4.43367	76.3665	13.4294
5.58337	169.292	19.111		4.467	76.2819	13.38
5.62503	169.123	18.9987		4.50033	76.585	13.41
5.6667	168.726	18.8894		4.53367	76.3458	13.4042
5.70837	168.623	18.8785		4.567	76.3341	13.4073
5.75003	168.969	18.9846		4.60033	76.3379	13.4227
5.7917	168.726	18.9569		4.63367	76.3786	13.4549
5.83337	169.029	19.0169		4.667	76.3022	13.3748
5.87503	168.74	18.8569		4.70033	76.5197	13.5945
5.9167	169.039	19.021		4.73367	76.2477	13.3707
5.95837	168.774	18.9599		4.767	76.4083	13.2848
6.00003	168.488	18.9115		4.80033	76.2157	13.3298
6.0417	168.886	19.026		4.83367	76.373	13.4453
6.08337	168.777	18.8498		4.867	76.4083	13.5023
6.12503	168.637	19.0209		4.90033	76.3089	13.3956
6.1667	168.588	18.8409		4.93367	76.4021	13.4494
6.20837	168.391	18.829		4.967	76.3209	13.4268
6.25003	168.765	19.0306		5.00033	76.3576	13.4034
6.2917	168.913	19.1008		5.03367	76.24	13.3573
6.33337	168.638	18.9386		5.067	76.4279	13.5001
6.37503	169.028	18.9863		5.10033	76.3212	13.3647
6.4167	168.437	18.9972		5.13367	76.4047	13.4535
6.45837	168.624	18.9111		5.167	76.5112	13.4917
6.50003	168.807	19.0861		5.20033	76.5157	13.537
6.5417	168.596	19.0593		5.23367	76.4743	13.4684
6.58337	168.572	18.8949		5.267	76.493	13.5352
6.62503	168.347	18.9148		5.30033	76.4513	13.4924
6.6667	169.339	18.9909		5.33367	76.5193	13.5534
6.70837	169.665	19.1884		5.367	76.4245	13.4578
6.75003	170.111	19.1959		5.40033	76.362	13.4561
6.7917	169.938	19.2186		5.43367	76.4649	13.5254
6.83337	170.042	19.1402		5.467	76.2892	13.3681
6.87503	169.885	19.2187		5.50033	76.3192	13.4083
6.9167	169.197	19.2314		5.53367	76.4515	13.5157
6.95837	169.507	19.1793		5.567	76.3971	13.4198
7.00003	168.867	19.0587		5.60033	76.3458	13.3893
7.0417	168.969	19.0107		5.63367	76.3596	13.4038
7.08337	168.972	19.0312		5.667	76.3853	13.4359
7.12503	168.977	19.1266		5.70033	76.3552	13.4363
7.1667	169.059	19.1097		5.73367	76.5042	13.5547
7.20837	168.669	18.9898		5.767	76.3475	13.4139
7.25003	168.776	19.0527		5.80033	76.433	13.4944
7.2917	168.768	19.0726		5.83367	76.3789	13.4401
7.33337	168.91	19.0825		5.867	76.2384	13.342
7.37503	169.05	19.1443		5.90033	76.3156	13.396
7.4167	168.7	19.0353		5.93367	76.3156	13.41
7.45837	169.229	19.1331		5.967	76.3182	13.4022
7.50003	169.186	19.1592		6.00033	76.217	13.3359
7.5417	168.952	19.1198		6.03367	76.3635	13.4292
7.58337	169.098	19.1377		6.067	76.3072	13.4248
7.62503	168.957	19.1749		6.10033	76.3458	13.4527
7.6667	169.008	19.1046		6.13367	76.4016	13.5069
7.70837	169.013	19.0092		6.167	76.2725	13.3434
7.75003	169.054	19.1867
7.7917	169.04	19.0806
7.83337	169.258	19.111
7.87503	169.432	19.1213
7.9167	169.823	19.1591
7.95837	169.682	19.1857
8.00003	169.651	19.2258

## Sheet: Supplementary Figure 4
Supplementary Figure 4		Average Green/Red Signal vs Temperature (°C)
U-2 OS Cell Construct 1				U2-OS Cell Construct 2
Temperature	Green Signal	Red Signal		Temperature	Green Signal	Red Signal
20.4	114.139	24.1984		20.4	85.8207	18.0003
24.2	109.245	22.7742		22.7	80.7953	16.9262
28.7	101.532	20.8348		25.8	73.7442	15.4077
31.6	91.2195	18.1525		29.8	65.703	13.4287
34	86.9668	16.797		32.4	63.9809	11.804
36.6	85.8357	15.2929		34.5	65.343	10.5077
39.4	85.7071	13.5815		36.6	65.3119	9.67515
41.4	84.6407	12.4231		39	61.3589	9.42327
43.2	80.4132	12.1043		40.8	55.8611	9.05844
44.9	72.6524	11.4284		42.9	49.2221	8.57929
46.6	63.4527	10.6312		45.5	42.8465	8.24299
Myocyte Construct 1				Myocyte Construct 2
Temperature	Green Signal	Red Signal		Temperature	Green Signal	Red Signal
19.6	114282	23177		20	74.2221	15.8963
24.3	103526	21138		24.8	71.1776	15.1086
28.3	94284	18994		29	71.6808	14.9705
31.4	90300	18076		32.2	73.1425	15.074
33.6	82881	16844		34.3	63.0183	12.9225
36.3	79814	16401		37.2	62.6532	11.7807
39.6	77075	15569		39.3	68.3916	10.6619
42.9	78331	14618		41.6	62.6424	9.84204
*integrated intensity
